# Supplementary material for: Evaluation of multidrug-resistant bacteria and their molecular mechanisms found in small animal veterinary practices in Portugal
Source: Front Cell Infect Microbiol. 2025 May 5;15:1582411. doi: 10.3389/fcimb.2025.1582411 (PMC12086164; doi:10.3389/fcimb.2025.1582411)
Supplement: Supplementary file 2 [file Table2.xlsx]

## Sheet: CFU CP and SS per SAVPA-G
Date of Collection	Small Animal Veterinary practices	Areas	Specific areas	CFU/cm2 on contact plate	Criterion < 2.5 CFU/cm2	CFU/cm2 count on non-selective agar by surface swab	Criterion <1 CFU/cm2
March 2021	SAVP-A	Operating room	Anaesthetic device	NA	NA	0.01	Pass
			Ultrasound keyboard	NA	NA	0.02	Pass
			Stainless steel supporting table	1.13234	Pass	0.18	Pass
			Operating table	0	Pass	Negative	Pass
		Cat ward	Small cage	0	Pass	Negative	Pass
			Large cage	0.601557	Pass	Negative	Pass
			Computer keyboard	NA	NA	Negative	Pass
		Examination room 01	Examination table	0.389243	Pass	Countless	Fail
		Examination room 02	Examination table	1.87544	Pass	Negative	Pass
		Locker room	WC latch	NA	NA	Negative	Pass
			WC cistern	NA	NA	Negative	Pass
		Waiting room	Weight scale	Countless	Fail	0.39	Pass
April 2021	SAVP-B	Operating room 01	Operating table	0	Pass	Negative	Pass
		Operating room 02	Operating table	0.884643	Pass	0.3	Pass
			X-ray table	0.389243	Pass	0.5	Pass
			Ultrasound keyboard	NA	NA	Negative	Pass
			Ultrasound table	NA	NA	Negative	Pass
		Treatment area	Treatment table 01	0.389243	Pass	Negative	Pass
			Treatment table 02	0.92	Pass	Countless	Fail
			Computer keyboard	NA	NA	Countless	Fail
		Examination room 02	Examination table	0.106157	Pass	Negative	Pass
		Examination room 03	Examination table	0	Pass	Negative	Pass
		Locker room	WC Latch	NA	NA	Negative	Pass
		Laboratory	Microscopy countertop	0	Pass	Negative	Pass
February 2022	SAVP-C	Operating room 1	Operating table_Head	0.2477	Pass	Negative	Pass
			Operating table_Toes	0.0353857	Pass	Negative	Pass
			Anaesthetic device keyboard	NA	NA	Negative	Pass
			Anaesthetic device	0.212314	Pass	Negative	Pass
			Vital sign monitor buttons	NA	NA	Negative	Pass
			Anaesthetic device buttons	NA	NA	Negative	Pass
			Oxygen balloon	NA	NA	Negative	Pass
			Peroxide hydrogen machine	NA	NA	0.02	Pass
			Stainless steel supporting tray	0.318471	Pass	Negative	Pass
		Operating room 2	Operating table_Head	0.141543	Pass	Negative	Pass
			Operating table_Toes	0.0353857	Pass	Negative	Pass
			Blanket	0.106157	Pass	0.1	Pass
			Anaesthetic device	0.141543	Pass	Negative	Pass
			Anaesthetic device buttons	NA	NA	Negative	Pass
			Microscope cover	NA	NA	Negative	Pass
			Button on respiratory device	NA	NA	Negative	Pass
			Stainless steel supporting tray	0.4954	Pass	Negative	Pass
		Pre-operative area	Plastic mat table 01	NA	NA	Negative	Pass
			Plastic mat table 02	NA	NA	0.04	Pass
			Table grids 01	NA	NA	Negative	Pass
			Table grids 02	NA	NA	0.5	Pass
			Plastic mat table 03	NA	NA	0.1	Pass
			Tap	NA	NA	0.01	Pass
			Weight scale	Countless	Fail	0.02	Pass
			Oxygen balloon	NA	NA	0.03	Pass
			Anaesthetic device buttons	NA	NA	0.15	Pass
			Disinfectant dispenser	NA	NA	Negative	Pass
			Shearing blade	0.106157	Pass	Negative	Pass
			Soap dispenser	NA	NA	Negative	Pass
		Wash room	Countertop	0.424628	Pass	Negative	Pass
April 2022	SAVP-B	Operating room 02	Stainless steel supporting tray 1	0	Pass	Negative	Pass
			Stainless steel supporting tray 2	0	Pass	Negative	Pass
			Stainless steel supporting tray 3	0.176929	Pass	Negative	Pass
			Oxygen balloon	NA	NA	Negative	Pass
			Anaesthetic device	2.12314	Pass	Negative	Pass
			Operating table	0.530786	Pass	0.01	Pass
		Cat ward	Cage 06	1.91083	Pass	0.02	Pass
			Cage 08	Countless	Fail	0.18	Pass
			Cage 06 (group on the left)	0.530786	Pass	0.3	Pass
			Infusion Pump	NA	NA	0.05	Pass
		Ultrasound room	Ultrasound table	Countless	Fail	Negative	Pass
			Ultrasound bed	Countless	Fail	0.5	Pass
			Ultrasound keyboard	NA	NA	0.18	Pass
May 2022	SAVP-D	Operating room 01	Cabinet	1.76929	Pass	0.5	Pass
			Oxygen balloon	NA	NA	Negative	Pass
			Stainless steel supporting tray	0.2477	Pass	0.05	Pass
			Anaesthetic device buttons	NA	NA	Negative	Pass
			Anaesthetic device	0.283086	Pass	0.02	Pass
			Blanket	0.955414	Pass	0.05	Pass
			Thermal blanket	NA	NA	0.04	Pass
			Incubator table	1.62774	Pass	0.15	Pass
		Operating room 02	Operating table_Head	Countless	Fail	Negative	Pass
			Operating table_Toes	0.530786	Pass	Negative	Pass
			X-ray keyboard	NA	NA	0.04	Pass
			X-ray table	0.353857	Pass	Negative	Pass
		Cat ward	Stainless steel supporting tray	2.61854	Pass	0.5	Pass
			Blanket	1.02619	Pass	0.09	Pass
			Big cage	2.12314	Pass	0.22	Pass
			Small cage	0.530786	Pass	0.15	Pass
		Waiting room	Weight scale	Countless	Fail	0.01	Pass
		Wash area	Grids washing table	0.0353857	Pass	Negative	Pass
February 2023	SAVP-B	Operating room 01	Glass wall operating table	0	Pass	Negative	Pass
			Wall operating table	0	Pass	Negative	Pass
			Stainless steel supporting tray	0	Pass	Negative	Pass
			Stainless steel supporting tray (against the wall)	0.0353857	Pass	Negative	Pass
			Table with support material (e.g. compresses)	0	Pass	Negative	Pass
			Anaesthetic Device	0.106157	Pass	Negative	Pass
			Wood shelf	0.106157	Pass	Negative	Pass
			Operating light handle 01	NA	NA	Negative	Pass
			Operating light handle 02	NA	NA	Negative	Pass
			Computer keyboard	NA	NA	Negative	Pass
			Computer mouse	NA	NA	Negative	Pass
			Blankets	Countless	Fail	Negative	Pass
			Oxygen balloon	NA	NA	Negative	Pass
		Operating room 02	Door-side operating table	0.212314	Pass	Negative	Pass
			Wall -side operating table	0.0353857	Pass	Negative	Pass
			Thermal blanket	0.0353857	Pass	Negative	Pass
			Anaesthetic device	0	Pass	Negative	Pass
			Computer desk	0.707714	Pass	Negative	Pass
			Stainless steel supporting tray	0	Pass	Negative	Pass
			Operating light handle	NA	NA	Negative	Pass
			Anaesthetic device buttons	NA	NA	Negative	Pass
			Oxygen Balloon	NA	NA	Negative	Pass
			Computer mouse	NA	NA	Negative	Pass
			Computer keyboard	NA	NA	0.2	Pass
			Infusion pump	NA	NA	Negative	Pass
			Drain	NA	NA	Negative	Pass
		Treatment area	Stainless steel supporting table	Countless	Fail	0.5	Pass
			Table with washing grids	Countless	Fail	Negative	Pass
			Hallway table	Countless	Fail	Negative	Pass
			Computer desk	1.02619	Pass	Negative	Pass
			Computer keyboard	NA	NA	Countless	Fail
			Computer mouse	NA	NA	0.13	Pass
			Shearing blade	NA	NA	Countless	Fail
			Ward side table	NA	NA	Negative	Pass
			Tap	NA	NA	Negative	Pass
			Liquid soap dispenser	NA	NA	Negative	Pass
		Dog ward	Stainless steel supporting tray	0.0353857	Pass	Negative	Pass
			Grids cage	NA	NA	0.2	Pass
			Weight scale	0	Pass	Negative	Pass
			Empty cage 01	0.176929	Pass	Negative	Pass
			Empty cage 02	0.212314	Pass	0.05	Pass
		Cat ward	Stainless steel supporting tray	0	Pass	Negative	Pass
			Empty cage	0.141543	Pass	0.05	Pass
			Infusion pump	NA	NA	Negative	Pass
			Sink	NA	NA	Countless	Fail
		Isolation unit	Weight scale	0	Pass	Negative	Pass
			Table with support material (e.g. syringes)	0.106157	Pass	Negative	Pass
			Empty cage 01	0.0353857	Pass	Negative	Pass
			Empty cage 02	0.0353857	Pass	Negative	Pass
			Empty cage mat	0	Pass	Negative	Pass
			Sink grids	0.0353857	Pass	Negative	Pass
			Tap	NA	NA	Negative	Pass
			Antiseptic solution dispenser	NA	NA	Negative	Pass
			Single cage	0.0707714	Pass	Negative	Pass
September 2023	SAVP-E	Operating room	Operating table_Head	0	Pass	Negative	Pass
			Operating table_Toes	0	Pass	Negative	Pass
			Thermal blanket	1.13234	Pass	0.04	Pass
			Anaesthetic device	0.0353857	Pass	Negative	Pass
			Stainless steel stool on the toes of operating table	0	Pass	Negative	Pass
			Sink	NA	NA	0.02	Pass
			Operating light handle	NA	NA	Negative	Pass
			Sink countertop	0.106157	Pass	Negative	Pass
			Chlorohexidine dispenser	NA	NA	Negative	Pass
			Incubator	0	Pass	Negative	Pass
			Incubator hatch	NA	NA	Negative	Pass
			Tap	NA	NA	Negative	Pass
			Detergent dispenser	NA	NA	Countless	Fail
			Internal valve anaesthetic device	NA	NA	Negative	Pass
			Internal valve tubes anaesthetic device	NA	NA	Negative	Pass
			Oxygen balloon	NA	NA	Negative	Pass
			Operating table handle	NA	NA	Negative	Pass
		Pre-operative area	Treatment table	1.09696	Pass	Negative	Pass
			Weight scale	Countless	Fail	Negative	Pass
			Tap	NA	NA	Countless	Fail
			Computer keyboard	NA	NA	0.02	Pass
			Computer mouse	NA	NA	Negative	Pass
			Grids	NA	NA	Negative	Pass
			Catheter saline solution	NN	NA	Negative	Pass
			Shearing blade	N	NA	Negative	Pass
		Dog ward	Large left cage	Countless	Fail	Negative	Pass
			Large right cage	1.76929	Pass	Negative	Pass
			Small left cage	Countless	Fail	0.1	Pass
		Cat ward	Cage handle	NA	NA	Countless	Fail
			Cage left top	Countless	Fail	0.02	Pass
			Cage left down	Countless	Fail	0.5	Pass
			Cage right down	0.530786	Pass	Countless	Fail
			Shearing blade	NA	NA	Negative	Pass
November 2023	SAVP-F	Operating room 01	Operating table_Head	0	Pass	Negative	Pass
			Operating table_Toes	Countless	Fail	Negative	Pass
			Stainless steel supporting tray	0	Pass	Negative	Pass
			Buttons anaesthetic device	NA	NA	Negative	Pass
			Oxygen balloon	NA	NA	Negative	Pass
			Countertop with alcohol	0	Pass	Negative	Pass
			Operating light handle	NA	NA	0.03	Pass
			Wooden stool	0	Pass	Negative	Pass
		Operating room 03	Operating table_Head	0.176929	Pass	Negative	Pass
			Operating table_Toes	Countless	Fail	Countless	Fail
			Operating light handle	NA	NA	Negative	Pass
			Endoscopy table_Head	0.318471	Pass	Countless	Fail
			Endoscope table_Toes	0.353857	Pass	Countless	Fail
			Siemens keyboard	NA	NA	0.1	Pass
			Countertopwith material	NA	NA	Negative	Pass
		Dog ward	Treatment table with plastic mat	0.672328	Pass	Countless	Fail
			Small cage	0	Pass	0.2	Pass
			Computer keyboard	NA	NA	Countless	Fail
			Black shearing blade	0.0707714	Pass	1	Fail
			Light handle 01	NA	NA	Countless	Fail
			Light handle 02	NA	NA	0.07	Pass
			Red shearing blade	0	Pass	Negative	Pass
			Weight scale	3.53857	Fail	Countless	Fail
		Cat ward	Double cage	Countless	Fail	Countless	Fail
		Intensive care unit	Countertop	Countless	Fail	Negative	Pass
		Wash room	Tap	NA	NA	Negative	Pass
			Sink	NA	NA	Countless	Fail
			Drain	NA	NA	Countless	Fail
November 2023	SAVP-G	Operating room 01	Operating table_Head	Countless	Fail	Countless	Fail
			Operating table_Toes	Countless	Fail	Countless	Fail
			Blanket	Countless	Fail	Negative	Pass
			Anaesthetic device	Countless	Fail	Negative	Pass
			Operating light handle	NA	NA	Negative	Pass
			Computer keyboard	NA	NA	Negative	Pass
			Oxygen balloon	NA	NA	Negative	Pass
		Recovery ward	Treatment table plastic Mat	0.212314	Pass	Negative	Pass
			Small cage	0	Pass	Countless	Fail
			Large cage	1.06157	Pass	Negative	Pass
			Plastic mat	Countless	Fail	Negative	Pass
			Shearing blade	0.601557	Pass	Negative	Pass
		Dog ward	Treatment table plastic mat	Countless	Fail	Countless	Fail
			Computer keyboard	NA	NA	Countless	Fail
			Tap	NA	NA	Countless	Fail
			Cage	Countless	Fail	Countless	Fail
			Treatment table grids	NA	NA	Countless	Fail
		Cat ward	Rough table top	Countless	Fail	Countless	Fail
			Stainless steel supporting tray	0	Pass	0.04	Pass
			Tap	NA	NA	Countless	Fail
			Cage	Countless	Fail	Countless	Fail
		Isolation unit	Grids	Countless	Fail	Countless	Fail
			Plastic mat on countertop	Countless	Fail	Countless	Fail
			Cage	1.41543	Pass	Countless	Fail
			Tap	NA	NA	Countless	Fail

## Sheet: CFU CP and SS per SAVPH-N
Date of Collection	Small Animal Veterinary practices	Areas	Specific areas	CFU/cm2 on contact plate	Criterion < 2.5 CFU/cm2	CFU/cm2 count on non-selective agar by surface swab	Criterion <1 CFU/cm2
May 2022	SAVP-H	Operating room	Anaesthetic device buttons	NA	NA	Negative	Pass
			Oxygen balloon	NA	NA	Negative	Pass
			Stainless steel supporting tray	Countless	Fail	0.01	Pass
			Bed	0.88	Pass	Countless	Fail
			Wood stool	Countless	Fail	0.01	Pass
			Operating Table – Window side	1.76929	Pass	Negative	Pass
			Thermal blanket	0.5	Pass	Countless	Fail
			Operating Table – Door side	0.884643	Pass	0.02	Pass
		Treatment area	Weight Scale	Countless	Fail	Countless	Fail
			Black mat	0.0707714	Pass	Negative	Pass
			Grids	0.0353857	Pass	Negative	Pass
			Stainless steel supporting Tray	Countless	Fail	Countless	Fail
			Computer keyboard	NA	NA	Countless	Fail
		Isolation unit	Cage 01	0.778485	Pass	Negative	Pass
			Cage 02	0	Pass	0.05	Pass
		Ultrasound room	Ultrasound keyboard	NA	NA	Countless	Fail
			Ultrasound screen	Countless	Fail	0.5	Pass
			Ultrasound Table	NA	NA	0.5	Pass
		Waiting room	Weight Scale	Countless	Fail	Countless	Fail
		Examination room	Examination Table	0.283086	Pass	Countless	Fail
June 2022	SAVP-I	Operating room	Operating table_Head	0.106157	Pass	0.03	Pass
			Operating table_Toes	0.636943	Pass	Negative	Pass
			Stainless steel supporting Tray	0.0353857	Pass	NA	NA
			Vital signs monitor	NA	NA	Negative	Pass
			Electric scalpel	NA	NA	Negative	Pass
			Operating light handle	NA	NA	Negative	Pass
			Medicine cabinet	0.0353857	Pass	0.02	Pass
			Oxygen balloon	NA	NA	Negative	Pass
			Anaesthetic device buttons	NA	NA	0.02	Pass
			Door knob (inside the operating room)	NA	NA	Negative	Pass
			Door knob (corridor)	NA	NA	Negative	Pass
		Pre-operative/Treatment area	Fridge handle	NA	NA	0.08	Pass
			Tap	NA	NA	Countless	Fail
			Sink grids	0	Pass	Countless	Fail
			Shearing blade 01	0.0353857	Pass	0.03	Pass
			Treatment table plastic mat	0.283086	Pass	0.08	Pass
			Microscope countertop	0.884643	Pass	Countless	Fail
			Handle cabinet 01	NA	NA	Negative	Pass
			Handle cabinet 03	0	Pass	NA	NA
			Handle cabinet 05	0.0707714	Pass	NA	NA
			Door knob outside	NA	NA	Negative	Pass
			Shearing blade cleaning brush	NA	NA	Negative	Pass
		Ward	Cage 01	0.106157	Pass	0.09	Pass
			Cage 02	0.212314	Pass	0.1	Pass
			Stainless steel supporting tray	Countless	Fail	Negative	Pass
July 2022	SAVP-J	Operating room	Operating table_Head	0	Pass	0.03	Pass
			Operating table_Toes	3.53857	Fail	Negative	Pass
		Examination room/Treatment room	Weight scale	1.76929	Pass	0.04	Pass
			Stainless steel supporting tray 01	0	Pass	Countless	Fail
			Stainless steel supporting tray 2	0.176929	Pass	Countless	Fail
			Shearing blade	Countless	Fail	Negative	Pass
			Shearing blade cleaning brush	Countless	Fail	0.04	Pass
			Otoscope	NA	NA	Negative	Pass
			Macrometric/micrometric microscope	NA	NA	0.03	Pass
			Platinum microscope	NA	NA	0.01	Pass
			Microscope countertop	Countless	Fail	Countless	Fail
			Computer keyboard	0.4954	Pass	Negative	Pass
			Computer mouse	NA	NA	0.14	Pass
			Desk	Countless	Fail	0.01	Pass
			Door knob 01	NA	NA	0.2	Pass
			Door knob 02	NA	NA	Negative	Pass
			Handle cabinet 01	NA	NA	0.5	Pass
			Handle cabinet 02	NA	NA	Countless	Fail
			Fridge handle	0.176929	Pass	0.03	Pass
			Trash	Countless	Fail	Countless	Fail
			Tap	NA	NA	Negative	Pass
September 2022	SAVP-K	Operating room	Anaesthetic device buttons	NA	NA	Negative	Pass
			Oxygen balloon	NA	NA	0.2	Pass
			Upper cabinet	NA	NA	Negative	Pass
			Door knob - Inside	NA	NA	Negative	Pass
			Shearing blade cleaning brush	Countless	Fail	0.01	Pass
			Anaesthesia tent - Inside	0.0353857	Pass	Negative	Pass
			Thermal mat	3.53857	Fail	Countless	Fail
			Anaesthesia tent - Outside	1.06157	Pass	0.2	Pass
			Door knob - Exterior	NA	NA	Negative	Pass
			Operating table_Head	1.4862	Pass	0.09	Pass
			Operating table_Toes	0.0353857	Pass	0.04	Pass
			Drawer handle	NA	NA	0.03	Pass
			Door knob (operating room to hallway)	NA	NA	Negative	Pass
			Blanket	Countless	Fail	Countless	Fail
			Light handle	NA	NA	Negative	Pass
			White countertop	Countless	Fail	Negative	Pass
			Stainless steel supporting tray	1.45081	Pass	Countless	Fail
		Pre-operative/Treatment area	Pre-operating knob - Inside	NA	NA	Negative	Pass
			Fridge Handle	NA	NA	Countless	Fail
			Sink grids	NA	NA	0.05	Pass
			Tap	NA	NA	Negative	Pass
			Sink	NA	NA	0.04	Pass
			Microwave table	NA	NA	0.06	Pass
			Pre-operative area cabinet handle	NA	NA	Countless	Fail
			Pre-operative area knob - Outside	NA	NA	0.01	Pass
		Ward	Small cage	10.6157	Fail	0.2	Pass
			Outside knob	NA	NA	0.05	Pass
			Drawer handles	NA	NA	0.03	Pass
			Pink blanket	Countless	Fail	Countless	Fail
			Inside knob	NA	NA	0.01	Pass
			Large cage	Countless	Fail	0.5	Pass
			Bench	Countless	Fail	0.2	Pass
			Tap	NA	NA	Negative	Pass
			Shearing blade	NA	NA	0.19	Pass
March 2023	SAVP-K	Operating Room	Operating table_Toes	0.0353857	Pass	Negative	Pass
			Operating table_Head	0	Pass	Negative	Pass
			Stainless steel supporting tray	0.0353857	Pass	0.03	Pass
			Thermal blanket	0.460014	Pass	0.03	Pass
			Shearing blade	Countless	Fail	Negative	Pass
			Anaesthetic device buttons	NA	NA	Negative	Pass
			Infusion pump	NA	NA	Negative	Pass
			Cabinet handles	NA	NA	Negative	Pass
			Operating table (Inside handle)	NA	NA	Negative	Pass
			Light switch	NA	NA	0.03	Pass
		Pre-operative/Treatment area	Grey plastic mat	0	Pass	0.04	Pass
			Bathtub grids	0.106157	Pass	Negative	Pass
			Fluid appliance	NA	NA	Negative	Pass
			Cabinet handles	NA	NA	Negative	Pass
			Shearing blade	Countless	Fail	Negative	Pass
		Ward	Cage	0.601557	Pass	Negative	Pass
			Supporting countertop	1.06157	Pass	Negative	Pass
			Cabinet handles	NA	NA	0.04	Pass
			Infusion pump	NA	NA	Countless	Fail
		Dog Examination Room	Sink	NA	NA	Negative	Pass
			Plastic mat table	Countless	Fail	Countless	Fail
			Computer keyboard	NA	NA	Countless	Fail
			Weight scale	0.601557	Pass	Negative	Pass
			Cabinet handles	NA	NA	Negative	Pass
			Computer mouse	NA	NA	Negative	Pass
		Cat Examination Room	Plastic mat	Countless	Fail	Negative	Pass
			Computer keyboard	NA	NA	Negative	Pass
			Computer mouse	NA	NA	Negative	Pass
			Weight scale	0.4954	Pass	0.2	Pass
			Cabinet handles	NA	NA	0.2	Pass
			Sink	NA	NA	Countless	Fail
		Exotic Examination Room	Sink	NA	NA	Negative	Pass
			Weight scale	0.176929	Pass	Negative	Pass
			Plastic mat	0.106157	Pass	0.5	Pass
			Computer keyboard	NA	NA	Negative	Pass
			Computer mouse	NA	NA	Negative	Pass
			Cabinet handles	NA	NA	Negative	Pass
			Round table/lunch table	1.41543	Pass	Negative	Pass
		Ultrasound Room	Ultrasound table	Countless	Fail	Countless	Fail
			Ultrasound buttons	NA	NA	Countless	Fail
			Ultrasound keyboard	NA	NA	Negative	Pass
			Ultrasound mouse	NA	NA	0.1	Pass
		Waiting Room	Weight scale	Countless	Fail	Negative	Pass
	SAVP-I	Operating room	Operating table_Toes	0	Pass	Negative	Pass
			Operating table_Head	0.4954	Pass	Negative	Pass
			Stainless steel supporting tray	0.884643	Pass	Negative	Pass
			Anaesthetic device buttons	NA	NA	Negative	Pass
			Light handle	NA	NA	Negative	Pass
			Mindray buttons	NA	NA	Negative	Pass
			Operating table protection	0.0353857	Pass	Negative	Pass
			Shearing blade	0	Pass	Negative	Pass
			Shearing blade cleaning brush	0.106157	Pass	Negative	Pass
			Cleaned countertop	0	Pass	0.12	Pass
		Pre-operative/Treatment area	Plastic table mat	1.41543	Pass	0.02	Pass
			Bathtub grids	0.707714	Pass	Negative	Pass
			Shearing blade	0.884643	Pass	Countless	Fail
			Shearing blade cleaning brush	0.7431	Pass	Countless	Fail
			Outside knob	NA	NA	Negative	Pass
			Microscope countertop	0	Pass	Negative	Pass
		Ward 01	Cage upper left corner	0.176929	Pass	0.05	Pass
			Sink	NA	NA	Countless	Fail
			Countertop	3.53857	Fail	0.05	Pass
			Cabinet handles	NA	NA	0.1	Pass
		Ward 02	Lower cage	Countless	Fail	0.1	Pass
			Countertop	Countless	Fail	0.05	Pass
			Sink	NA	NA	0.5	Pass
		Dog examination room	Examination table	0.283086	Pass	Negative	Pass
			Countertop	1.45081	Pass	Negative	Pass
			Computer keyboard	NA	NA	0.36	Pass
			Computer mouse	NA	NA	Negative	Pass
			Weight scale	0.2477	Pass	0.2	Pass
			Cabinet handles	NA	NA	0.15	Pass
			Sink	NA	NA	Countless	Fail
		Cat examination room	Examination table	0	Pass	Negative	Pass
			Countertop	0.353857	Pass	Countless	Fail
			Computer keyboard	NA	NA	Countless	Fail
			Computer mouse	NA	NA	Countless	Fail
			Cabinet handles	NA	NA	Countless	Fail
			Sink	NA	NA	0.03	Pass
			Weight Scale	0.2477	Pass	Negative	Pass
		Exotic examination room	Examination table	Countless	Fail	Negative	Pass
			Countertop	0.389243	Pass	Negative	Pass
			Computer keyboard	NA	NA	0.5	Pass
			Computer mouse	NA	NA	Negative	Pass
			Cabinet handles	NA	NA	0.15	Pass
			Sink	NA	NA	0.05	Pass
		Waiting room	Weight scale	Countless	Fail	1	Fail
March 2023	SAVP-L	Operating room	Operating table_Toes	0	Pass	Negative	Pass
			Operating table_Head	0	Pass	Negative	Pass
			Stainless steel supporting tray	0	Pass	0.3	Pass
			Infusion pump	NA	NA	Negative	Pass
			Large shearing blade	0.0707714	Pass	Negative	Pass
			Small shearing blade	0.106157	Pass	Negative	Pass
			Anaesthetic device buttons	NA	NA	Negative	Pass
			Sink	NA	NA	Negative	Pass
		Ward	Cage 04	0.0707714	NA	0.1	Pass
		Dog examination room	Examination table	Countless	Fail	1	Pass
			Computer keyboard	NA	NA	0.3	Pass
			Computer mouse	NA	NA	0.01	Pass
			Sink	NA	NA	Countless	Fail
		Cat examination room	Examination table	0	Pass	0.4	Pass
			Computer keyboard	NA	NA	Negative	Pass
			Computer mouse	NA	NA	0.05	Pass
			Sink	NA	NA	Countless	Fail
		Examinationr room 02	Countertop	Countless	Fail	Negative	Pass
			Computer keyboard	NA	NA	Countless	Fail
			Computer mouse	NA	NA	Countless	Fail
			Sink	NA	NA	Negative	Pass
			Weight scale	5.30786	Fail	Negative	Pass
		Examination room 03	Weight scale	Countless	Fail	Negative	Pass
			Computer keyboard	NA	NA	0.5	Pass
			Computer mouse	NA	NA	Negative	Pass
			Sink	NA	NA	0.04	Pass
			Countertop	0.530786	Pass	Negative	Pass
		Waiting room 01	Weight scale	Countless	Fail	0.2	Pass
		Waiting room 02	Weight scale	1.80467	Pass	0.03	Pass
March 2023	SAVP-M	Operating room	Operating table_Toes	0.0707714	Pass	Negative	Pass
			Operating table_Head	0.176929	Pass	Negative	Pass
			Stainless steel supporting tray	0	Pass	Negative	Pass
			Large shearing blade	0.141543	Pass	Negative	Pass
			Small shearing blade	0.707714	Pass	Negative	Pass
			Thermal blanket	0.318471	Pass	Negative	Pass
			Cabinet handles	NA	NA	Countless	Fail
			Anaesthetic device buttons	NA	NA	0.05	Pass
			Light handle	NA	NA	Negative	Pass
			Clean countertop	0.141543	Pass	Negative	Pass
		Pre-operative area	Countertop	0.141543	Pass	0.1	Pass
			Sink	NA	NA	Negative	Pass
			Cabinet handles	NA	NA	Negative	Pass
		Ward	Cage 06	1.76929	Pass	0.06	Pass
			Countertop	1.06157	Pass	0.1	Pass
			Cabinet handles	NA	NA	0.3	Pass
			Sink	NA	NA	0.5	Pass
		Examination room 01	Examination Table	0.849257	Pass	Negative	Pass
			Sink	NA	NA	0.2	Pass
			Computer keyboard	NA	NA	0.07	Pass
			Computer mouse	NA	NA	Negative	Pass
		Examination room 02	Examination table	0.389243	Pass	Countless	Fail
			Weight scale	Countless	Fail	Negative	Pass
			Washbasin	NA	NA	Negative	Pass
			Computer keyboard	NA	NA	Negative	Pass
			Computer mouse	NA	NA	Negative	Pass
			Cabinet handles	NA	NA	Negative	Pass
		Waiting Room	Weight Scale	Countless	Fail	Negative	Pass
November 2023	SAVP-N	Operating room 01	Operating table_Head	0.106157	Pass	Negative	Pass
			Operating table_Toes	0	Pass	Negative	Pass
			Anesthetic device	NA	NA	Negative	Pass
			Light handle	NA	NA	Negative	Pass
			Oxygen balloon	NA	NA	Negative	Pass
			Thermal mat	NA	NA	Countless	Fail
		Operating room 02	Operating table_Head	0.849257	Pass	Negative	Pass
			Operating table_Toes	1.41543	Pass	Negative	Pass
			Stainless steel supporting tray	1.2385	Pass	Negative	Pass
			Light handle	NA	NA	0.1	Pass
			Computer keyboard	NA	NA	Negative	Pass
			Anaesthetic device	NA	NA	Countless	Fail
		Treatment Area	Treatment table	1.76929	Pass	Negative	Pass
			Shearing blade	3.53857	Fail	Negative	Pass
			Treatment table grids	NA	NA	0.07	Pass
			Light handle	NA	NA	Negative	Pass
			Disinfection dispenser	NA	NA	Negative	Pass
			Tap	NA	NA	Countless	Fail
		Recovery	Small cage 05	1.45081	Pass	Countless	Fail
			Large cage 02	Countless	Fail	Countless	Fail
		Fomites	Veterinarian mobile phone	NA	NA	0.02	Pass
			Hand cloth	Countless	Fail	Countless	Fail
			Practice's mobile phone	NA	NA	Countless	Fail
			Keyboard personal computer	NA	NA	Countless	Fail
